# Supplementary material for: Assessment of the Functional Quality of Extra Virgin Olive Oil: Green Extraction of Phenolic Compounds Using Ethyl Lactate
Source: Foods. 2025 Nov 7;14(22):3822. doi: 10.3390/foods14223822 (PMC12650932; doi:10.3390/foods14223822)
Supplement: Supplementary file 1 [file foods-14-03822-s001.zip]

Archive with 1 entries (1 files):
- foods-3953843-supplementary.pdf
